# Supplementary material for: Construction of Transport Channels by HNTs@ZIF-67 Composites in a Mixed-Matrix Membrane for He/CH4 Separation
Source: Membranes (Basel). 2025 Jun 30;15(7):197. doi: 10.3390/membranes15070197 (PMC12299749; doi:10.3390/membranes15070197)
Supplement: Supplementary file 1 [file membranes-15-00197-s001.zip]

Archive with 1 entries (1 files):
- membranes-3646071-supplementary.pdf
